# Supplementary material for: Consensus molecular subtypes classification of colorectal cancer as a predictive factor for chemotherapeutic efficacy against metastatic colorectal cancer
Source: Oncotarget. 2018 Apr 10;9(27):18698–711. doi: 10.18632/oncotarget.24617 (PMC5922348; doi:10.18632/oncotarget.24617)
Supplement: Supplementary file 2 [file oncotarget-09-18698-s002.xlsx]

## Sheet: Supplemental Table 1
Supplementary Table 1. Detailed information of 193 all patients
Sample ID	Cohort	Age	Gender	Stage at diagnosis	Days from surgery to first-line chemotherapy	Primary site	number of metastasis	Adjuvant chemotherapy	DNA methylation status	KRAS(codon12,13)	RAS	BRAF	nearest CMS	predictedCMS	first-line chemotherapy	Best Response	PFS(months）	censored case	anti-EGFR treatment	Best Response	PFS(months)	censored case	OS after first-line chemotherapy	OS after anti-EGFR treatment	censored case
TUH001	TUH	64	M	Ⅳ	31	Rectum	2	no	Unparsed	mut	mut	wt	CMS3	NA	IRIS+Bev	PD	1.4	no	CPT-11 + cetuximab	PD	1.13333	no	7.1	1.96667	no
TUH002	TUH	54	M	Ⅲ	522	Rectum	2	yes	LMCC	mut	mut	wt	CMS3	NA	FOLFOX	SD	8.43333	no	CPT-11+cetuximab	SD	3.73333	no	32.3333	12.5333	no
TUH003	TUH	49	F	Ⅳ	28	Rectum	1	no	Unparsed	mut	mut	wt	CMS3	NA	FOLFOX	PR	24.1	no					45.5667		no
TUH004	TUH	64	F	Ⅲ	384	Cecum	1	yes	Unparsed	mut	mut	wt	CMS3	NA	FOLFOX+Bev	PD	1.86667	no					21		no
TUH005	TUH	62	M	Ⅳ	56	Rectum	1	no	Unparsed	wt	wt	wt	CMS4	CMS4	FOLFIRI+Bev	PR	7.03333	no	CPT-11 + cetuximab	PR	9.33333	no	31.1667	18.4667	no
TUH006	TUH	75	F	Ⅳ	33	Sigmoid	1	no	Unparsed	mut	mut	wt	CMS3	CMS3	FOLFOX+Bev	PR	6.3	no	CPT-11 + cetuximab	SD	2.8	no	20.0333	7.36667	no
TUH007	TUH	74	M	Ⅳ	34	Transverse	2	no	Unparsed	wt		wt	CMS3	NA	FOLFOX	NE	17.7333	no					110.867		yes
TUH008	TUH	70	F	Ⅲ	525	Cecum	2	yes	LMCC	wt	wt	wt	CMS2	NA	FOLFIRI	PR	6.53333	no	CPT-11 + cetuximab	SD	8.46667	no	26.9667	14.3667	no
TUH009	TUH	62	M	Ⅲ	506	Rectum	1	yes	LMCC	wt	wt	wt	CMS4	CMS4	others	SD	1.53333	yes	CPT-11+cetuximab	PR	14.4667	no	48.1333	20.9333	no
TUH010	TUH	68	F	Ⅱ	1015	Sigmoid	2	yes	Unparsed	wt		wt	CMS4	CMS4	FOLFIRI	SD	15.4667	no					34.8		no
TUH011	TUH	39	F	Ⅲ	308	Transverse	1	yes	Unparsed	wt	wt	mt	CMS3	CMS3	IRIS	PR	38.5	no	cetuximab	PD	0.7	no	52.2	2.96667	no
TUH012	TUH	65	F	Ⅲ	3787	Sigmoid	2	unknown	Unparsed	wt	mut	wt	CMS2	NA	FOLFOX	PR	14.7	no	CPT-11 + cetuximab	PR	6.4	no	43.9667	21.3333	no
TUH013	TUH	66	M	Ⅳ	45	Rectum	2	no	Unparsed	wt		wt	CMS4	CMS4	FOLFIRI+Bev	PR	19.7667	yes					81.9667		no
TUH014	TUH	53	M	Ⅳ	35	Rectum	1	no	LMCC	wt	wt	wt	CMS2	CMS2	FOLFIRI+Bev	PR	10.5333	no	CPT-11 + cetuximab	SD	3.96667	no	21.2	7.4	no
TUH015	TUH	52	M	Ⅳ	29	Sigmoid	1	no	LMCC	wt	wt	wt	CMS2	CMS2	IRIS+Bev	PR	20.6667	no	CPT-11+cetuximab	SD	1.73333	no	52.7	3.96667	no
TUH016	TUH	69	M	Ⅳ	35	Rectum	1	no	Unparsed	mut	mut	wt	CMS3	NA	IRIS+Bev	PR	91.7	yes					91.7		yes
TUH017	TUH	61	M	Ⅳ	42	Ascending	1	no	Unparsed	mut	mut	wt	CMS3	CMS3	FOLFIRI+Bev	SD	15.3	no					20.8		no
TUH018	TUH	61	F	Ⅲ	1149	Sigmoid	1	yes	Unparsed	wt		wt	CMS4	CMS4	FOLFOX	SD	25.7667	no					71.4		no
TUH019	TUH	54	M	Ⅲ	504	Ascending	1	yes	HMCC	wt	wt	wt	CMS3	NA	FOLFOX+Bev	SD	24.1333	no	CPT-11 + cetuximab	PD	3.5	no	41.9667	7.13333	no
TUH020	TUH	70	F	Ⅲ	766	Rectum	1	yes	Unparsed	mut	mut	wt	CMS4	CMS4	FOLFOX+Bev	CR	19.6667	no					59.7		no
TUH021	TUH	75	F	Ⅳ	43	Cecum	1	no	Unparsed	mut	mut	wt	CMS3	CMS3	FOLFIRI	PR	38.2333	no					50.9333		no
TUH022	TUH	63	F	Ⅲ	1413	Descending	1	yes	Unparsed	wt	wt	wt	CMS3	NA	FOLFOX	PR	25.4333	no	CPT-11 + cetuximab	SD	4.2	no	59.3333	13.4	no
TUH023	TUH	61	M	Ⅳ	23	Sigmoid	1	no	LMCC	wt	wt	wt	CMS2	NA	FOLFIRI	SD	3.76667	no	CPT-11 + cetuximab	PR	15.6333	no	34.7667	26.6333	no
TUH024	TUH	79	F	Ⅱ	558	Ascending	2	no	LMCC	wt	mut	wt	CMS2	CMS2	others	PR	0	no	CPT-11 + cetuximab	SD	10.4	no	56.9	10.4	no
TUH025	TUH	61	M	Ⅳ	31	Descending	2	no	HMCC	wt	mut	wt	CMS4	NA	FOLFIRI+Bev	PR	30.5333	no	panitumumab	PD	1.6	no	49.0667	6.13333	no
TUH026	TUH	69	M	Ⅳ	44	Ascending	1	no	Unparsed	mut	mut	wt	CMS3	NA	IRIS+Bev	SD	17	no					50.9		no
TUH027	TUH	61	F	Ⅳ	45	Sigmoid	1	no	LMCC	wt	wt	wt	CMS2	CMS2	IRIS+Bev	PR	26.9	no	cetuximab	PR	4.9	no	52.5333	8.86667	yes
TUH028	TUH	75	F	Ⅳ	51	Ascending	1	no	Unparsed	mut	mut	wt	CMS3	NA	FOLFIRI+Bev	PR	16.6333	no					97.3667		yes
TUH029	TUH	58	M	Ⅳ	384	Rectum	1	yes	Unparsed	mut	mut	wt	CMS3	NA	FOLFOX	PR	17.9333	no					22.6667		yes
TUH030	TUH	64	M	Ⅲ	690	Rectum	1	yes	Unparsed	wt		wt	CMS2	NA	FOLFOX+Bev	SD	12.4	no					55.1		no
TUH031	TUH	73	F	Ⅳ	60	Ascending	1	no	Unparsed	wt		mt	CMS3	CMS3	FOLFIRI+Bev	PR	12.3667	no					17		no
TUH032	TUH	58	M	Ⅳ	48	Rectum	1	no	Unparsed	wt		wt	CMS4	CMS4	IRIS+Bev	NE	32	no					50.5		no
TUH033	TUH	56	F	Ⅲ	844	Descending	1	yes	Unparsed	wt	wt	wt	CMS4	NA	FOLFIRI+Bev	PR	11.9	no	CPT-11 + cetuximab	SD	6.3	no	29.6333	14.4667	no
TUH034	TUH	69	M	Ⅱ	861	Rectum	2	no	Unparsed	mut	mut	wt	CMS3	CMS3	FOLFIRI+Bev	PR	25.9667	no					37.5333		no
TUH035	TUH	70	M	Ⅳ	31	Cecum	1	no	Unparsed	wt		wt	CMS4	NA	FOLFIRI+Bev	CR	101.833	yes					106.633		yes
TUH036	TUH	56	M	Ⅰ	2263	Sigmoid	2	yes	Unparsed	wt		wt	CMS3	CMS3	FOLFOX	PR	11.2	no	CPT-11 + cetuximab	NE			27.3	5.83333	no
TUH037	TUH	72	F	Ⅳ	49	Ascending	2	no	Unparsed	mut	mut	wt	CMS3	NA	FOLFIRI+Bev	PR	10.7	no					16		no
TUH038	TUH	74	M	Ⅱ	796	Rectum	1	yes	Unparsed	wt		wt	CMS4	CMS4	FOLFOX+Bev	SD	25.1667	no					62.3667		yes
TUH039	TUH	49	F	Ⅳ	31	Cecum	1	no	Unparsed	mut	mut	wt	CMS2	NA	IRIS+Bev	PR	12.1667	no					90.2		no
TUH040	TUH	58	M	Ⅱ	247	Rectum	1	no	Unparsed	wt		wt	CMS2	CMS2	XELOX	CR	82.6333	yes					82.3		yes
TUH041	TUH	60	F	Ⅲ	855	Rectum	1	yes	LMCC	mut	mut	wt	CMS2	NA	FOLFOX+Bev	SD	7.26667	no	CPT-11 + cetuximab	PD	4.8	no	21.4667	8.36667	no
TUH042	TUH	60	M	Ⅳ	25	Sigmoid	2	no	Unparsed	wt		wt	CMS2	NA	FOLFIRI	PR	12.8333	no	CPT-11 + cetuximab	PR	9.83333	no	34.7	13.7333	no
TUH043	TUH	57	M	Ⅳ	585	Transverse	1	yes	Unparsed	mut	mut	wt	CMS3	NA	FOLFIRI	PR	2.9	no	CPT-11 + cetuximab	SD	9	no	49.7	30	no
TUH044	TUH	78	F	Ⅲ	974	Rectum	1	yes	Unparsed	mut	mut	wt	CMS4	CMS4	FOLFOX+Bev	PR	24.3	no					35.3		yes
TUH045	TUH	67	F	Ⅲ	1275	Rectum	2	yes	Unparsed	mut	mut	wt	CMS3	NA	FOLFIRI	SD	6.16667	no	CPT-11 + cetuximab	SD	1.86667	yes	18.3	9.66667	yes
TUH047	TUH	53	F	Ⅲ	430	Rectum	2	yes	Unparsed	mut	mut	wt	CMS3	NA	FOLFIRI+Bev	SD	7.6	no					13.3		yes
TUH049	TUH	73	F	Ⅳ	31	Sigmoid	1	no	Unparsed	mut	mut	wt	CMS3	NA	FOLFOX	PD	1.33333	no	CPT-11 + cetuximab	SD		yes	7	2.86667	no
TUH050	TUH	78	F	Ⅳ	39	Rectum	2	no	Unparsed	mut	mut	wt	CMS3	NA	FOLFOX+Bev	PR	7.73333	no					18.1		yes
TUH051	TUH	50	F	Ⅲ	875	Ascending	2	yes	Unparsed	mut	mut	wt	CMS3	CMS3	FOLFOX+Bev	SD	5.6	yes					43.9667		yes
TUH052	TUH	36	F	Ⅲ	251	Sigmoid	1	yes	Unparsed	mut	mut	wt	CMS2	CMS2	FOLFOX+Bev	SD	10.8333	no					22.2667		no
TUH053	TUH	65	M	Ⅳ	61	Rectum	2	no	Unparsed	mut	mut	wt	CMS1	CMS1	FOLFOX	SD	14.7	no					22.8333		no
TUH054	TUH	59	M	Ⅳ	31	Rectum	1	no	Unparsed	wt	wt	wt	CMS2	NA	FOLFIRI+Bev	PR	14.8	no	CPT-11 + cetuximab	PR	6.56667	no	32.3667	11.8333	no
TUH056	TUH	73	M	Ⅳ	55	Cecum	1	no	Unparsed	mut	mut	wt	CMS1	CMS1	IRIS	CR	20.9333	no					55.2		no
TUH057	TUH	53	M	Ⅲ	837	Ascending	1	yes	LMCC	mut	mut	wt	CMS4	NA	FOLFIRI+Bev	NE	25.9	no	panitumumab	PD	2.53333	no	45.4	11.7333	no
TUH058	TUH	59	M	Ⅲ	36	Ascending	2	no	Unparsed	mut	mut	wt	CMS4	CMS4	FOLFOX	PR	23.1	no					43.6333		no
TUH059	TUH	59	F	Ⅲ	1104	Rectum	1	yes	Unparsed	wt		wt	CMS3	CMS3	FOLFOX	PR	29.2333	no					33.4667		no
TUH060	TUH	66	F	Ⅳ	1725	Sigmoid	1	yes	Unparsed	mut	mut	wt	CMS4	NA	FOLFIRI	NE	10.0333	no					46.3		no
TUH061	TUH	58	M	Ⅳ	17	Transverse	1	no	Unparsed	wt		wt	CMS4	NA	FOLFOX+Bev	NE	4.2	yes	CPT-11 + cetuximab	PD	3	no	11.1	3.33333	yes
TUH062	TUH	78	M	Ⅳ	1009	Descending	1	yes	Unparsed	mut	mut	wt	CMS3	NA	FOLFIRI	PR	14.2667	no					18.0333		no
TUH063	TUH	65	M	Ⅳ	50	Transverse	1	no	LMCC	wt	wt	wt	CMS3	NA	FOLFOX+Bev	PR	12.1667	no	CPT-11 + cetuximab	PD	1.7	no	22.9	2.9	no
TUH064	TUH	79	M	Ⅳ	48	Ascending	1	no	Unparsed	wt	mut	wt	CMS3	NA	FOLFOX	PR	6.43333	no	CPT-11 + cetuximab	PD	1.6	no	26.3667	7.33333	no
TUH066	TUH	57	F	Ⅳ	36	Rectum	2	no	LMCC	wt	wt	wt	CMS3	NA	FOLFIRI	PR	9.13333	no	CPT-11 + cetuximab	PR	6.26667	no	43.7	14.0667	no
TUH067	TUH	57	M	Ⅱ	269	Transverse	1	no	Unparsed	wt		wt	CMS1	CMS1	FOLFOX	PR	9.7	no					14.6		no
TUH068	TUH	76	F	Ⅱ	887	Rectum	1	no	Unparsed	mut	mut	wt	CMS2	NA	others	PD	2.96667	no					20.2333		no
TUH070	TUH	55	M	Ⅲ	748	Transverse	1	yes	Unparsed	wt		wt	CMS3	CMS3	IRIS	PR	8.43333	no					20.7333		no
TUH071	TUH	49	M	Ⅳ	70	Descending	1	no	Unparsed	wt		wt	CMS2	CMS2	IRIS	CR	10.9333	no					113.133		no
TUH072	TUH	75	M	Ⅲ	337	Sigmoid	1	yes	Unparsed	wt		wt	CMS3	CMS3	FOLFOX	PR	7.2	yes					7.3		yes
TUH073	TUH	48	M	Ⅳ	65	Sigmoid	2	no	LMCC	wt	wt	wt	CMS3	NA	FOLFOX	SD	5.6	no	CPT-11 + cetuximab	SD	13.6667	no	35.9	19.2667	no
TUH074	TUH	53	M	Ⅳ	21	Transverse	1	no	Unparsed	mut	mut	wt	CMS4	CMS4	IRIS	PR	17.7	no					30.6333		no
TUH075	TUH	65	M	Ⅲ	42	Ascending	1	no	HMCC	wt	wt	mt	CMS1	NA	FOLFOX+Bev	PR	12.3667	no	CPT-11 + cetuximab	PD	1.8	no	21.4	2.13333	no
TUH076	TUH	48	F	Ⅳ	21	Sigmoid	2	no	Unparsed	mut	mut	wt	CMS3	NA	IRIS	PR	4.6	no	CPT-11 + cetuximab	SD	3.73333	no	34.8333	12.9333	no
TUH077	TUH	54	M	Ⅲ	518	Rectum	1	yes	Unparsed	mut	mut	wt	CMS3	CMS3	others	SD	1.63333	no					22.3		no
TUH078	TUH	67	M	Ⅳ	40	Transverse	1	no	Unparsed	wt		wt	CMS2	NA	FOLFOX+Bev	PR	7.5	no					43.9333		no
TUH079	TUH	63	F	Ⅳ	424	Sigmoid	2	yes	Unparsed	mut	mut	wt	CMS3	CMS3	FOLFOX	PR	4.66667	no					39		no
TUH080	TUH	74	M	Ⅳ	29	Ascending	2	no	Unparsed	mut	mut	wt	CMS3	NA	FOLFOX	SD	8.43333	no					12.5667		no
TUH081	TUH	56	M	Ⅳ	44	Ascending	1	no	Unparsed	wt		wt	CMS4	NA	FOLFOX	SD	7.86667	no					13.6667		no
TUH082	TUH	68	M	Ⅳ	34	Sigmoid	1	no	Unparsed	wt	wt	wt	CMS2	NA	FOLFOX+Bev	PR	9.63333	no	CPT-11 + cetuximab	PD	2.56667	no	18.4	4.16667	no
TUH083	TUH	67	M	Ⅲ	686	Rectum	2	yes	Unparsed	wt		wt	CMS4	CMS4	FOLFOX	PR	10.5	no					19.7		yes
TUH084	TUH	83	M	Ⅲ	981	Rectum	2	yes	HMCC	wt	wt	wt	CMS2	CMS2	FOLFIRI	SD	15.1667	yes	panitumumab	PR	5.33333	no	41.1333	6.13333	yes
TUH085	TUH	67	M	Ⅳ	33	Rectum	1	no	Unparsed	wt		wt	CMS3	NA	FOLFOX	PR	10.7333	no					10.9667		yes
TUH087	TUH	60	M	Ⅰ	786	Rectum	2	no	Unparsed	wt		wt	CMS2	CMS2	FOLFOX+Bev	PR	7.5	no					7.73333		yes
TUH089	TUH	46	F	Ⅳ	139	Rectum	1	yes	Unparsed	wt		wt	CMS3	NA	FOLFOX	NE	29.7667	no					42.5		no
TUH090	TUH	49	F	Ⅲ	216	Sigmoid	1	yes	Unparsed	wt	wt	wt	CMS2	CMS2	FOLFOX	SD	9.6	yes	CPT-11 + cetuximab	PR	9.1	no	48.0667	28.4667	no
TUH093	TUH	63	M	unknown	1993	Descending	1	yes	Unparsed	wt	wt	wt	CMS3	NA	FOLFOX+Bev	SD	5.8	no	panitumumab	NE	0.466667	yes	30.6	13.8333	no
TUH094	TUH	46	M	Ⅲ	unknown	Descending	1	yes	Unparsed	wt		mt	CMS1	CMS1	FOLFOX+Bev	NE	20.9333	no	panitumumab	PD	0.4	no	24.0667	0.7	no
TUH097	TUH	50	M	Ⅳ	38	Rectum	1	no	Unparsed	mut	mut	wt	CMS4	NA	FOLFOX	SD	7.2	no					11.2333		no
TUH098	TUH	64	M	Ⅲ	1064	Rectum	2	yes	Unparsed	mut	mut	wt	CMS1	NA	IRIS+Bev	SD	10.3667	no					38.5		no
TUH099	TUH	76	M	Ⅳ	652	Ascending	1	yes	Unparsed	wt	wt	wt	CMS3	NA	FOLFIRI	NE	6	yes	CPT-11 + cetuximab	PD	2.56667	yes	13.0333	2.56667	yes
TUH100	TUH	62	M	Ⅲ	480	Rectum	1	yes	Unparsed	wt		wt	CMS2	NA	FOLFIRI	NE	0.0666667	no	cetuximab	SD	3.86667	no	36.0333	4.53333	no
TUH101	TUH	80	F	Ⅳ	150	Ascending	1	no	Unparsed	mut	mut	wt	CMS3	NA	others	PR	24.4	no	CPT-11 + cetuximab	PD	2.2	yes	38.7333	2.66667	no
TUH102	TUH	78	M	Ⅳ	45	Rectum	2	no	Unparsed	wt		wt	CMS4	NA	others	PR	18.2667	no	CPT-11 + cetuximab	PR	12.1333	no	51.4	16.9667	no
TUH103	TUH	49	M	Ⅲ	833	Transverse	1	yes	Unparsed	wt		wt	CMS3	CMS3	FOLFIRI+Bev	SD	3.5	no	CPT-11 + cetuximab	PD	2.23333	no	10.1333	4.3	no
TUH104	TUH	71	F	Ⅲ	279	Rectum	1	yes	Unparsed	wt		wt	CMS1	NA	FOLFOX	NE	0.933333	no	CPT-11 + cetuximab	NE	0.0333333	yes	14.3667	5.7	no
TUH105	TUH	47	M	Ⅳ	39	Descending	1	no	Unparsed	wt		wt	CMS3	CMS3	FOLFIRI+Bev	PR	4.1	yes					63		yes
TUH106	TUH	75	F	Ⅲ	1171	Transverse	1	yes	LMCC	wt	wt	wt	CMS3	NA	FOLFIRI+Bev	PR	13.7	no	CPT-11 + cetuximab	PR	7.9	no	31.3333	10.3333	no
TUH107	TUH	68	M	Ⅳ	147	Rectum	1	yes	HMCC	mut	mut	wt	CMS3	NA	FOLFOX	PD	1.63333	no	CPT-11 + cetuximab	PD	1.46667	no	14.5667	8.46667	no
TUH108	TUH	56	M	Ⅲ	330	Rectum	2	yes	Unparsed	mut	mut	wt	CMS1	NA	FOLFOX	NE	4.86667	no	CPT-11 + cetuximab	SD	1.66667	no	12.8333	6.03333	no
TUH109	TUH	73	F	Ⅳ	472	Transverse	1	no	HMCC	wt	wt	wt	CMS3	NA	IRIS	SD	2.56667	no	CPT-11 + cetuximab	SD	4.33333	no	28	13.0667	yes
TUH110	TUH	84	M	Ⅳ	15	Sigmoid	1	no	Unparsed	wt		wt	CMS3	NA	FOLFOX	NE	4.4	no					11.6333		no
TUH111	TUH	57	M	Ⅲ	714	Ascending	1	yes	Unparsed	mut	mut	wt	CMS3	NA	FOLFOX	PR	16.2667	no					86.0333		yes
NCC chi1	NCCH	63	F	Ⅲ	2586	Cecum	3	no	LMCC	wt	mut	wt	CMS4	NA	FOLFOX+Bev	PR	10.1667	no	CPT-11 + cetuximab	PD	1.86667	no	17.6333	3.66667	no
NCC chi2	NCCH	64	M	Ⅳ	147	Rectum	2	no	HMCC	wt	mut	wt	CMS4	NA	FOLFOX+Bev	PR	21.4333	no	CPT-11 + cetuximab	PD	1.2	no	27.1667	2.26667	no
NCC chi3	NCCH	60	M	Ⅲ	986	Descending	1	yes	Unparsed	wt	wt	wt	CMS4	CMS4	SOX	SD	8.36667	no	CPT-11 + panitumumab	SD	17.0667	no	75.4	24.3333	yes
NCC001	NCCH	60	M	Ⅳ	45	Rectum	1	no	HMCC	wt	mut	wt	CMS4	NA	FOLFOX	SD	18.2	no	CPT-11 + cetuximab	SD	5.6	no	55.9667	13.0333	no
NCC009	NCCH	57	F	Ⅲ	518	Transverse	1	yes	LMCC	wt	wt	wt	CMS2	CMS2	XELOX+Bev	PR	11.0333	no	CPT-11 + cetuximab	SD	16.6333	no	58.2	32.5333	yes
NCC013	NCCH	60	M	Ⅳ	81	Rectum	2	no	LMCC	mut	mut	wt	CMS4	CMS4	FOLFOX	PR	10.9333	no	CPT-11 + cetuximab	PD	0.833333	no	22.4333	1.1	no
NCC014	NCCH	40	F	Ⅳ	19	Rectum	3	no	LMCC	wt	wt	wt	CMS3	NA	FOLFOX	SD	7.8	no	CPT-11 + cetuximab	PD	2.16667	no	30.1333	8.43333	yes
NCC016	NCCH	60	M	Ⅳ	51	Sigmoid	2	no	LMCC	wt	wt	wt	CMS4	CMS4	FOLFOX	PR	15.8333	no	CPT-11 + cetuximab	PR	9.1	no	38.4	13.2	no
NCC020	NCCH	70	M	Ⅲ	323	Rectum	2	no	LMCC	mut	mut	wt	CMS2	NA	others	PR	25	no	CPT-11 + cetuximab	PD	2.96667	no	66.0333	5.36667	no
NCC023	NCCH	60	F	Ⅲ	660	Rectum	1	yes	Unparsed	wt	wt	wt	CMS3	NA	FOLFOX	PD	2.26667	no	CPT-11 + cetuximab	PR	3.3	no	9.93333	3.7	yes
NCC024	NCCH	76	M	Ⅲ	778	Rectum	1	yes	Unparsed	wt	wt	wt	CMS4	CMS4	FOLFOX	PR	5.33333	no	cetuximab	SD	5.36667	no	16.8333	6.6	no
NCC028	NCCH	48	M	Ⅳ	31	Rectum	2	no	LMCC	wt	wt	wt	CMS2	CMS2	others	PR	10.2667	no	cetuximab	PR	15.1667	no	49.3	17.3333	yes
NCC039	NCCH	69	F	Ⅳ	35	Rectum	2	no	Unparsed	wt	wt	wt	CMS2	CMS2	FOLFOX	SD	4.93333	no	CPT-11 + cetuximab	SD	26.6667	no	59.5333	45.8	yes
NCC041	NCCH	56	M	Ⅳ	25	Sigmoid	1	no	LMCC	wt	wt	wt	CMS2	NA	FOLFOX	PR	8.33333	no	cetuximab	SD	4.2	no	21.3667	5.33333	yes
NCC043	NCCH	51	F	Ⅳ	106	Rectum	2	no	LMCC	wt	wt	wt	CMS4	NA	FOLFOX	PR	15.6333	no	CPT-11 + cetuximab	SD	6.36667	no	81.7333	41.9333	no
NCC045	NCCH	69	F	Ⅳ	64	Rectum	2	no	LMCC	mut	mut		CMS4	CMS4	FOLFOX	PR	7.06667	no	CPT-11 + cetuximab	PD	1.13333	no	26.0333	1.26667	no
NCC052	NCCH	63	M	Ⅳ	29	Sigmoid	2	no	LMCC	wt	wt	wt	CMS2	NA	FOLFOX	PR	21	no	CPT-11 + cetuximab	SD	7.96667	no	65.6	34.8333	no
NCC055	NCCH	57	M	Ⅳ	178	Rectum	3	no	LMCC	wt	wt	wt	CMS2	NA	others	PR	15.4	no	CPT-11 + cetuximab	PR	3.96667	no	50.4333	10.5333	no
NCC056	NCCH	63	M	Ⅳ	567	Ascending	2	no	HMCC	wt	wt	mt	CMS1	CMS1	FOLFOX	CR	5.56667	no	CPT-11 + cetuximab	SD	2.73333	no	30.3333	9.3	no
NCC061	NCCH	72	F	Ⅳ	1182	Ascending	1	no	HMCC	wt	wt	mt	CMS3	NA	others	SD	8.7	no	CPT-11 + cetuximab	SD	7.46667	no	45.8667	11.3333	no
NCC069	NCCH	61	M	Ⅳ	423	Rectum	2	no	LMCC	wt	wt		CMS4	NA	FOLFOX	PR	11.3	no	CPT-11 + cetuximab	SD	15.3333	no	57.9667	24.9	no
NCC077	NCCH	69	M	Ⅳ	40	Rectum	3	no	HMCC	wt	wt	wt	CMS3	NA	others	PR	19.4	no	CPT-11 + cetuximab	SD	5.6	no	47.6333	10.2667	yes
NCC081	NCCH	52	M	Ⅳ	40	Transverse	2	no	HMCC	wt	wt	wt	CMS1	CMS1	FOLFOX	SD	6.8	yes	CPT-11 + cetuximab	SD	7.46667	no	29.9	8.23333	yes
NCC085	NCCH	74	F	Ⅲ	1157	Rectum	1	yes	LMCC	wt	mut	wt	CMS3	NA	FOLFOX	SD	22.8667	yes	cetuximab	PD	0.933333	no	51.7667	5.1	yes
NCC087	NCCH	32	F	Ⅳ	111	Rectum	2	no	LMCC	wt	wt	wt	CMS2	NA	FOLFOX	SD	18.6667	no	CPT-11 + panitumumab	SD	8.1	no	64.4667	14.5667	yes
NCC088	NCCH	66	M	Ⅳ	48	Sigmoid	2	no	Unparsed	wt	wt	wt	CMS3	NA	IRIS	PR	39.4333	yes	cetuximab	PD	2.13333	no	58.6	2.86667	yes
NCC090	NCCH	65	M	Ⅳ	1182	Transverse	2	no	LMCC	wt	wt	wt	CMS3	CMS3	FOLFOX	SD	5.16667	no	CPT-11 + cetuximab	PR	28.4333	no	82.1333	31.9333	yes
NCC106	NCCH	67	M	Ⅲ	1290	Rectum	1	no	LMCC	wt	wt	wt	CMS4	CMS4	IRIS	CR	21.8	no	CPT-11 + cetuximab	SD	6.36667	no	67.6667	13.0333	yes
NCC110	NCCH	77	M	Ⅳ	22	Sigmoid	2	no	LMCC	wt	wt	wt	CMS3	NA	FOLFOX	SD	30.3333	no	cetuximab	PD	3.5	no	36.0333	4.1	yes
NCC117	NCCH	66	F	Ⅳ	44	Rectum	2	no	LMCC	wt	wt	wt	CMS2	NA	FOLFOX	PR	11.4333	no	CPT-11 + cetuximab	SD	8.73333	no	44.8	14.3333	no
NCC120	NCCH	52	M	Ⅳ	29	Rectum	2	no	HMCC	wt	wt	mt	CMS1	CMS1	IRIS+Bev	PR	8.33333	no	CPT-11 + cetuximab	PD	1.03333	no	13.3	1.86667	no
NCC123	NCCH	83	M	Ⅲ	1192	Ascending	2	no	HMCC	mut	mut	wt	CMS3	CMS3	FOLFIRI	SD	5.3	no	cetuximab	SD	2.46667	no	13.8	6.53333	yes
NCC128	NCCH	79	M	Ⅱ	-120	Rectum	2	no	LMCC	wt	wt	wt	CMS3	NA	others	PR	22.8667	no	CPT-11 + cetuximab	SD	13.3333	no	48.4	17.1	no
NCC139	NCCH	67	M	Ⅳ	130	Rectum	2	no	LMCC	wt	wt	wt	CMS3	NA	others	SD	3.56667	no	CPT-11 + cetuximab	SD	3.5	no	42.1	10.4333	no
NCC149	NCCH	66	F	Ⅳ	34	Sigmoid	1	no	LMCC	wt	mut	wt	CMS2	NA	FOLFOX	PR	14.4667	no	cetuximab	PD	0.7	yes	23.4667	2.46667	no
NCC160	NCCH	54	M	Ⅱ	928	Rectum	2	no	Unparsed	wt	wt	wt	CMS4	CMS4	FOLFOX	PR	28.6667	no	CPT-11 + cetuximab	PR	2.43333	yes	42.8333	7.4	no
NCC164	NCCH	75	M	Ⅳ	32	Rectum	1	no	LMCC	wt	wt	wt	CMS2	CMS2	FOLFOX	PR	23.5	no	CPT-11 + panitumumab	PR	5.83333	yes	35.4	7.23333	yes
NCC172	NCCH	70	F	Ⅲ	343	Ascending	1	yes	HMCC	wt	wt	mt	CMS4	NA	FOLFOX+Bev	SD	8.66667	no	cetuximab	NE	0.433333	yes	13.0333	0.433333	yes
NCC184	NCCH	77	M	Ⅳ	1255	Rectum	2	yes	LMCC	wt	wt	wt	CMS2	CMS2	FOLFIRI	PR	7.46667	no	CPT-11 + cetuximab	PR	23.5667	no	73.7	33.9	yes
NCC187	NCCH	59	M	Ⅳ	16	Sigmoid	2	no	HMCC	wt	wt	wt	CMS2	CMS2	FOLFOX+Bev	SD	5.8	no	CPT-11 + cetuximab	PD	0.433333	no	6.93333	0.433333	no
NCC195	NCCH	63	F	Ⅳ	402	Transverse	1	yes	HMCC	wt	wt	mt	CMS3	NA	FOLFIRI+Bev	PR	7.8	no	cetuximab	PD	0.366667	no	9.93333	0.466667	yes
NCC199	NCCH	64	M	Ⅳ	14	Rectum	1	no	LMCC	wt	wt	wt	CMS2	NA	FOLFOX+Bev	PR	11.5667	no	CPT-11 + cetuximab	PR	7.93333	no	25.4667	9.2	no
NCC202	NCCH	69	M	Ⅳ	68	Sigmoid	2	no	HMCC	mut	mut	wt	CMS3	CMS3	FOLFOX	PD	1.73333	no	CPT-11 + cetuximab	PD	1.36667	no	7.13333	2.86667	yes
NCC204	NCCH	66	M	Ⅲ	946	Rectum	2	yes	LMCC	wt	wt	wt	CMS4	CMS4	IRIS	PR	56.1667	no	CPT-11 + cetuximab	SD	6.56667	no	97.7	31.1667	yes
NCC211	NCCH	33	F	Ⅲ	437	Ascending	1	yes	HMCC	wt	wt	mt	CMS1	NA	FOLFOX+Bev	PD	3.03333	no	cetuximab	PD	0.233333	no	5.66667	0.4	no
NCC214	NCCH	73	M	Ⅲ	74	Rectum	2	no	HMCC	wt	wt	wt	CMS3	CMS3	FOLFOX	PD	2.7	no	CPT-11 + panitumumab	PR	3.93333	no	30.5333	5.6	no
NCC215	NCCH	63	M	Ⅳ	190	Cecum	3	no	Unparsed	wt	wt	wt	CMS4	CMS4	FOLFOX	PR	23.1	no	CPT-11 + cetuximab	SD	5.03333	no	32.9667	5.33333	no
NCC216	NCCH	67	M	Ⅳ	34	Rectum	2	no	HMCC	mut	mut	wt	CMS4	NA	FOLFOX	PR	10.0667	no	cetuximab	PD	1.43333	no	24.9333	10.2333	yes
NCC217	NCCH	62	F	Ⅳ	28	Rectum	2	no	LMCC	wt	wt	wt	CMS2	CMS2	FOLFOX+Bev	PR	10	no	CPT-11 + panitumumab	PR	4.36667	no	32.4333	13.3333	yes
NCC222	NCCH	38	M	Ⅳ	35	Transverse	1	no	Unparsed	wt	wt	mt	CMS1	CMS1	FOLFIRI+Bev	SD	27.9	no	CPT-11 + cetuximab	SD	8.96667	no	45.3667	9.1	yes
NCC225	NCCH	43	M	Ⅳ	503	Sigmoid	1	no	LMCC	wt	mut	wt	CMS3	CMS3	FOLFOX+Bev	PR	11.5333	no	CPT-11 + cetuximab	SD	6.83333	no	29.5	15.8333	no
NCC228	NCCH	60	F	Ⅲ	280	Rectum	2	yes	LMCC	wt	wt	wt	CMS4	CMS4	FOLFOX+Bev	SD	5.73333	no	cetuximab	PD	2.26667	no	13.8667	3.4	no
NCC241	NCCH	42	M	Ⅳ	38	Ascending	2	no	Unparsed	mut	mut	wt	CMS4	NA	SOX+Bev	SD	7.1	no	CPT-11 + cetuximab	PD	0.6	no	16.2667	1.23333	no
NCC245	NCCH	59	M	Ⅲ	634	Rectum	2	no	HMCC	wt	wt	wt	CMS3	CMS3	FOLFOX	SD	5.26667	no	CPT-11 + cetuximab	PD	1.33333	no	12.8667	5.26667	yes
NCC250	NCCH	62	M	Ⅳ	170	Rectum	1	no	LMCC	wt	wt	mt	CMS1	NA	FOLFOX+Bev	CR	34.0333	no	panitumumab	PD	3.46667	no	53.9333	6.83333	yes
NCC255	NCCH	71	M	Ⅰ	281	Sigmoid	2	no	Unparsed	mut	mut	wt	CMS2	NA	FOLFOX+Bev	PR	12.7333	no	CPT-11 + panitumumab	PD	4.86667	no	31.0333	6.26667	no
NCC256	NCCH	45	F	Ⅲ	1538	Sigmoid	3	yes	LMCC	wt	wt	wt	CMS2	NA	FOLFOX+Bev	PR	10.8333	no	panitumumab	SD	8.03333	no	25.0667	14.1	no
NCC257	NCCH	42	M	Ⅳ	-4	Ascending	1	no	HMCC	wt	wt	mt	CMS1	CMS1	XELOX+Bev	PD	2.16667	no	cetuximab	PD	0.466667	no	4.86667	1.1	no
NCC261	NCCH	29	F	Ⅳ	33	Sigmoid	2	no	LMCC	wt	wt	wt	CMS3	NA	XELOX+Bev	PD	2.5	no	CPT-11 + cetuximab	PR	10.0333	no	18.9333	15.4333	no
NCC263	NCCH	53	M	Ⅲ	135	Rectum	1	no	Unparsed	wt	wt	wt	CMS4	CMS4	XELOX+Bev	PR	5.2	no	FOLFIRI + cetuximab	SD	5.86667	no	35.5333	17.5333	no
NCC286	NCCH	67	M	Ⅲ	82	Rectum	1	no	LMCC	wt	wt	wt	CMS2	NA	FOLFOX+Bev	PR	18.6333	no	CPT-11 + panitumumab	PR	8.06667	no	34.1333	9.33333	yes
NCC288	NCCH	39	M	Ⅲ	1272	Cecum	2	no	HMCC	wt	wt	wt	CMS2	NA	SOX+Bev	PD	4.06667	no	CPT-11 + cetuximab	SD	5.6	no	13.5667	7.86667	yes
NCC289	NCCH	59	M	Ⅲ	617	Rectum	1	yes	HMCC	wt	mut	wt	CMS4	NA	FOLFOX+Bev	PR	32.3667	no	cetuximab	SD	2.93333	no	44.0333	4.7	no
NCC293	NCCH	60	M	Ⅳ	34	Ascending	1	no	HMCC	mut	mut	wt	CMS3	NA	FOLFOX+Bev	PR	10.7	no	CPT-11 + cetuximab	SD	2.23333	no	37.7333	2.23333	yes
NCC299	NCCH	58	M	Ⅳ	-99	Sigmoid	2	no	LMCC	wt	wt	wt	CMS2	NA	FOLFOX+Bev	PR	18.7667	no	CPT-11 + cetuximab	SD	8.4	no	37.5333	9.8	yes
NCC311	NCCH	68	M	Ⅳ	36	Cecum	1	no	HMCC	wt	mut	wt	CMS4	NA	SOX+Bev	PR	8.33333	no	cetuximab	PD	0.266667	no	11.5333	0.566667	no
NCC315	NCCH	66	F	Ⅱ	611	Sigmoid	3	no	Unparsed	mut	mut	wt	CMS4	CMS4	FOLFOX+Bev	SD	10.9667	no	CPT-11 + cetuximab	PD	2.13333	no	25.3333	8.56667	yes
NCC317	NCCH	63	M	Ⅱ	1030	Sigmoid	1	yes	Unparsed	wt	wt	wt	CMS4	CMS4	SOX+Bev	SD	4.16667	no	CPT-11 + panitumumab	PR	7.73333	no	25.9	13.8	no
NCC323	NCCH	71	M	Ⅳ	86	Rectum	1	no	LMCC	wt	wt	wt	CMS2	CMS2	FOLFOX	PR	24.9333	no	CPT-11 + panitumumab	PR	14.2667	no	55.3	19.3333	yes
NCC350	NCCH	61	F	Ⅳ	276	Rectum	1	no	HMCC	wt	mut	wt	CMS1	CMS1	FOLFOX+Bev	SD	18.6333	no	CPT-11 + panitumumab	PD	2.96667	no	35.5	6.4	no
NCC354	NCCH	60	M	Ⅳ	222	Sigmoid	1	no	Unparsed	wt			CMS4	CMS4	IRIS+Bev	SD	33.3667	no	CPT-11 + panitumumab	PR	8.4	no	53.3	13.7667	yes
NCC358	NCCH	58	M	Ⅲ	2229	Rectum	3	no	LMCC	wt	wt		CMS2	NA	FOLFOX+Bev	PR	21.2333	no	panitumumab	PR	11.5333	no	34.8	7.36667	yes
NCC369	NCCH	63	F	Ⅱ	577	Sigmoid	2	no	Unparsed	wt	wt	wt	CMS4	CMS4	SOX+Bev	PR	16.4667	no	CPT-11 + panitumumab	PD	0.7	no	26.5333	4.9	yes
NCC373	NCCH	64	F	Ⅳ	631	Ascending	2	yes	HMCC	wt	wt	wt	CMS1	CMS1	XELOX+Bev	PR	6.2	no	panitumumab	PD	2.83333	no	15.8333	6.06667	no
NCC383	NCCH	56	F	Ⅳ	12	Sigmoid	1	no	LMCC	wt	wt	wt	CMS2	CMS2	FOLFOX+Bev	PR	7.13333	no	CPT-11 + cetuximab	SD	2.7	no	12.5	2.7	yes
NCC395	NCCH	49	M	Ⅳ	31	Ascending	1	no	Unparsed	wt	wt	wt	CMS3	NA	SOX+Bev	PR	5.56667	no	cetuximab	NE	1.7	no	12.5667	1.7	no
NCC399	NCCH	61	F	Ⅱ	74	Sigmoid	1	no	HMCC	wt	wt	mt	CMS1	NA	FOLFOX+Bev	PD	1.63333	no	CPT-11 + panitumumab	PD	2.33333	no	9.76667	4.86667	yes
NCC410	NCCH	61	M	Ⅲ	623	Rectum	1	yes	LMCC	wt	wt	wt	CMS4	CMS4	XELOX	SD	5.06667	no	CPT-11 + panitumumab	SD	5.66667	no	27.7667	13.1	yes
NCC419	NCCH	62	F	Ⅳ	47	Ascending	3	no	HMCC	mut	mut	wt	CMS1	CMS1	FOLFOX	PR	4.2	no	CPT-11 + cetuximab	PD	1.03333	no	10.5	3.03333	no
NCC424	NCCH	48	M	Ⅳ	52	Sigmoid	1	no	LMCC	mut	mut	wt	CMS4	CMS4	FOLFOX+Bev	SD	9.56667	yes	CPT-11 + cetuximab	PD	2.1	no	24.1	5.43333	yes
NCC437	NCCH	69	M	Ⅳ	50	Ascending	2	no	LMCC	wt	wt	wt	CMS3	CMS3	FOLFIRI+Pmab	PR	16.3667	no	FOLFIRI + panitumumab	PR	16.3667	no	19.1667	19.1667	yes
NCC440	NCCH	65	M	Ⅱ	960	Descending	2	no	LMCC	wt	wt	wt	CMS2	CMS2	FOLFIRI+Pmab	SD	4.06667	no	FOLFIRI + panitumumab	SD	4.23333	no	18.8	8.36667	yes
NCC444	NCCH	58	M	Ⅲ	714	Rectum	1	yes	HMCC	wt	wt	wt	CMS1	NA	XELOX+Bev	PR	4.2	no	CPT-11 + cetuximab	PD	2.4	no	9.23333	4.86667	no
NCC445	NCCH	64	F	Ⅳ	73	Rectum	2	no	LMCC	wt	wt	wt	CMS2	NA	FOLFIRI+Pmab	SD	5.63333	no	FOLFIRI + panitumumab	SD	5.63333	no	18.1667	18.1667	yes
NCC454	NCCH	58	M	Ⅳ	38	Rectum	1	no	LMCC	wt	wt	wt	CMS2	CMS2	FOLFIRI+Pmab	PR	17.9	yes	FOLFIRI + panitumumab	PR	17.9333	no	17.9333	17.9333	yes
NCC469	NCCH	33	M	Ⅳ	44	Transverse	1	no	LMCC	wt	wt	wt	CMS4	NA	SOX+Bev	PR	8.2	no	cetuximab	PD	0.366667	no	13.4333	0.6	no
NCC488	NCCH	58	M	Ⅱ	611	Rectum	2	no	HMCC	wt	wt	wt	CMS4	NA	FOLFOX	PD	1.46667	no	panitumumab	SD	5.56667	no	14.7667	10.3	yes
NCC490	NCCH	63	M	Ⅲ	962	Rectum	1	yes	LMCC	wt	wt	wt	CMS2	NA	FOLFOX+Bev	PR	11.8667	no	CPT-11 + cetuximab	SD	7.46667	no	30.7	7.5	no
NCC508	NCCH	45	F	Ⅲ	1500	Rectum	2	yes	LMCC	wt	wt	wt	CMS2	NA	FOLFOX+Bev	PR	18.6333	no	CPT-11 + panitumumab	SD	5.96667	yes	33.9333	5.96667	yes
NCC510	NCCH	50	M	Ⅳ	34	Sigmoid	1	no	LMCC	wt	wt	wt	CMS2	NA	FOLFOX+Bev	PR	5.2	yes	FOLFIRI + cetuximab	PR	5.36667	no	13.8333	8.16667	yes
NCC538	NCCH	35	M	Ⅳ	31	Ascending	3	no	LMCC	wt	wt	wt	CMS1	NA	FOLFIRI+Pmab	PR	7.2	no	FOLFIRI + panitumumab	PR	11.8667	no	11.6333	11.6333	yes
NCC542	NCCH	51	M	Ⅳ	-93	Rectum	1	no	LMCC	wt	wt	wt	CMS2	NA	others	SD	8.36667	no	panitumumab	PR	9.8	no	22.6333	10.7667	yes
NCC555	NCCH	64	M	Ⅳ	35	Rectum	1	no	HMCC	wt	wt	wt	CMS2	CMS2	FOLFOX+Bev	SD	7.16667	no	cetuximab	PD	1.5	no	9.83333	1.5	yes
