# Supplementary material for: Consensus molecular subtypes classification of colorectal cancer as a predictive factor for chemotherapeutic efficacy against metastatic colorectal cancer
Source: Oncotarget. 2018 Apr 10;9(27):18698–711. doi: 10.18632/oncotarget.24617 (PMC5922348; doi:10.18632/oncotarget.24617)
Supplement: Supplementary file 3 [file oncotarget-09-18698-s003.xlsx]

## Sheet: Supplementary Table 2
Supplementary Table 2. Comparison of two cohorts on patient characteristics and clinical outcome
		TUH cohort			NCCH cohort
		n	(%)		n	(%)		p value
Total		100			93
Age, years								0.1
Median		63			61
Range		36 - 84			29 - 83
Gender								0.29
Male		62	(62.0)		65	(69.9)
Female		38	(38.0)		28	(30.1)
Primary tumor location								0.18
Right colon		35	(35.0)		23	(24.7)
Left colon		27	(27.0)		23	(24.7)
Rectum		38	(38.0)		47	(50.5)
KRAS (codon12, 13) mutation								<0.01
+		42	(42.0)		12	(12.9)
-		58	(58.0)		81	(87.1)
RAS mutation								<0.01
+		46	(66.7)		21	(22.8)
-		23	(33.3)		71	(77.2)
NA		31			1
BRAF mutation								0.09
+		4	(4.0)		10	(11.2)
-		96	(96.0)		79	(88.8)
NA		0			4
DNA methylation status								0.79
HMCC		6	(30)		28	(36.4)
LMCC		14	(70)		49	(63.6)
NA		80			16
Type of metastases								0.19
Metachronous		46	(46.0)		34	(36.6)
Synchronous		54	(54.0)		59	(63.4)
Number of organs with metastasis								<0.01
1		70	(70.0)		40	(43)
2		30	(30.0)		43	(46.2)
≥3		0	(0)		10	(10.8)
Consensus molecular subtypes								<0.01
CMS1		8	(8.0)		13	(14)
CMS2		22	(22.0)		31	(33.3)
CMS3		49	(49.0)		20	(21.5)
CMS4		21	(21.0)		29	(31.2)
First-line chemotherapy								<0.01
IRI-based		45	(45.0)		14	(15.1)
OX-based		49	(49.0)		71	(76.3)
Others		6	(6.0)		8	(8.6)
Response rate of first-line chemotherapy								0.54
CR		5	(6.1)		3	(3.5)
PR		48	(58.5)		48	(56.5)
SD		25	(30.5)		25	(29.4)
PD		4	(4.9)		9	(10.6)
NE		10			0
Survival time from first-line chemotherapy
mPFS
All		12.2 (95% CI: 10.4–14.7)			10.1 (95%CI: 7.8–11.5)			0.2
IRI-based group		12.8 (95% CI: 10.4–16.6)			12.4 (95%CI: 5.6–33.4)			0.6
OX-based group		10.8 (95%CI: 7.9–14.7)			10.1 (95%CI: 7.2–11.4)			0.29
mOS
All		36 (95% CI: 31.3–43.9)			42.8 (95%CI: 30.7–65.6)			0.15
IRI-based group		38.5 (95%CI: 34.7–50.5)			NE
OX-based group		32.3 (95%CI: 22.8–43.6)			35.5 (95%CI: 30.3–56.0)			0.3
Anti-EGFR treatment (RAS wild)								<0.01
1st-line		0	(0.0)		5	(5.4)
2nd-ine		2	(2.0)		6	(6.5)
3rd-line or later		29	(29.0)		61	(65.6)
not included		69	(69.0)		21	(22.6)
Response rate of anti-EGFR treatment								0.33
CR		0	(0)		0	(0)
PR		11	(39.3)		22	(31.4)
SD		8	(28.6)		31	(44.3)
PD		9	(32.1)		17	(24.3)
NE		3			2
Survival time from anti-EGFR treatment
mPFS		4.9 (95%CI: 3.5–7.9)			5.9 (95%CI: 4.4–7.7)			0.29
mOS		34.7 (95%CI: 27.3–42.0)			50.4 (95% CI: 38.4–81.7)			<0.01
TUH = tohoku university hospital; NCCH = national cancer center hospital; NA = not avairable; HMCC = highly methylated colorectal cancer;
LMCC = low methylated colorectal cancer; CR = complete response; PR = partial response; SD = stable disease; PD = progressive disease;
NE = not evaluable; IRI = irinotecan; OX = oxaliplatin; EGFR = epidermal growth factor receptor; mPFS = median progression-free survival;
mOS = median overall survival; CI = confidence interval
