# Supplementary material for: Consensus molecular subtypes classification of colorectal cancer as a predictive factor for chemotherapeutic efficacy against metastatic colorectal cancer
Source: Oncotarget. 2018 Apr 10;9(27):18698–711. doi: 10.18632/oncotarget.24617 (PMC5922348; doi:10.18632/oncotarget.24617)
Supplement: Supplementary file 4 [file oncotarget-09-18698-s004.xlsx]

## Sheet: Supplemental Table 3
Supplementary Table 3. Baseline characteristics of 193 patients
		All samples			CMS1			CMS2			CMS3			CMS4
		n	(%)	p value	n	(%)	p value	n	(%)	p value	n	(%)	p value	n	(%)	p value
Total		193			21	(10.9)		53	(27.5)		69	(35.8)		50	(25.9)
Cohort				<0.01			0.25			0.11			<0.01			0.14
TUH		100	(51.8)		8	(38.1)		22	(41.5)		49	(71.0)		21	(42.0)
NCC		93	(48.2)		13	(61.9)		31	(58.5)		20	(29.0)		29	(58.0)
Age, years				0.04			0.05			0.28			0.014			0.85
Median		62			61			61			65			61
Range		29 - 84			33 - 73			32 -83			29 - 84			33 - 78
Gender				0.38			0.63			0.87			0.2			0.17
Male		127	(65.8)		15	(71.4)		34	(64.2)		41	(59.4)		37	(74.0)
Female		66	(34.2)		6	(28.6)		19	(35.8)		28	(40.6)		13	(26.0)
Primary tumor location				<0.01			0.05			<0.01			0.02			0.41
Right colon		58	(30.1)		11	(52.4)		6	(11.3)		29	(42)		12	(24.0)
Cecum		10			1			3			2			4
Ascending		30			7			1			17			5
Transverse		18			3			2			10			3
Left colon		50	(25.9)		2	(9.6)		19	(35.9)		17	(24.6)		12	(24.0)
Descending		10			1			2			4			3
Sigmoid		40			1			17			13			9
Rectum		85	(44)		8	(38.1)		28	(52.8)		23	(33.3)		26	(52.0)
KRAS (codon12, 13) mutation				<0.01			0.79			<0.01			<0.01			0.86
+		54	(28.0)		5	(23.8)		6	(11.3)		30	(43.5)		13	(26.0)
-		139	(72.0)		16	(76.2)		47	(88.7)		39	(56.5)		37	(74.0)
RAS mutation				<0.01			0.61			<0.01			<0.01			0.36
+		67	(41.6)		6	(33.3)		9	(19.6)		33	(56.9)		19	(48.7)
-		94	(58.4)		12	(66.7)		37	(80.4)		25	(43.1)		20	(51.3)
NA		32			3			7			11			11
BRAF mutation				<0.01			<0.01			0.01			0.58			0.2
+		14	(7.4)		9	(42.9)		0	(0)		4	(5.8)		1	(2.1)
-		175	(92.6)		12	(57.1)		52	(100)		65	(94.2)		46	(97.9)
NA		4			0			1			0			3
DNA methylation status				<0.01			<0.01			<0.01			0.33			1
HMCC		34	(35.1)		11	(84.6)		4	(10.8)		11	(44.0)		8	(36.4)
LMCC		63	(64.9)		2	(15.4)		33	(89.2)		14	(56.0)		14	(63.6)
NA		96			8			16			44			28
Type of metastases				0.43			1			1			0.17			0.18
Metachronous		80	(41.5)		9	(42.9)		22	(41.5)		24	(34.8)		25	(50)
Synchronous		113	(58.5)		12	(57.1)		31	(58.5)		45	(65.2)		25	(50)
Number of organs with metastasis				0.93			0.87			0.69			0.5			0.83
1		110	(57)		12	(57.1)		29	(54.7)		41	(59.4)		28	(56.0)
2		73	(37.8)		7	(33.3)		21	(39.6)		26	(37.7)		19	(38.0)
≥3		10	(5.2)		2	(9.5)		3	(5.7)		2	(2.9)		3	(6.0)
CMS = consensus molecular subtype; TUH = tohoku university hospital; NCCH = national cancer center hospital; HMCC = highly methylated colorectal cancer; LMCC = low methylated colorectal cancer; NA = not available
