# Supplementary material for: Consensus molecular subtypes classification of colorectal cancer as a predictive factor for chemotherapeutic efficacy against metastatic colorectal cancer
Source: Oncotarget. 2018 Apr 10;9(27):18698–711. doi: 10.18632/oncotarget.24617 (PMC5922348; doi:10.18632/oncotarget.24617)
Supplement: Supplementary file 5 [file oncotarget-09-18698-s005.xlsx]

## Sheet: Supplemental Table 4
Supplementary Table 4. Breakdown of first-line chemotherapies
Regimen of first-line chemotherapies	Type of regimen	CMS1	CMS2	CMS3	CMS4		All
FOLFIRI	IRI-based		6	7	2		15
FOLFIRI + bevacizumab	IRI-based	1	2	10	6		19
FOLFIRI + panitumumab	IRI-based	1	3	1			5
IRIS	IRI-based	1	1	5	3		10
IRIS + bebacizumab	IRI-based	2	3	3	2		10
FOLFOX	OX-based	7	10	26	16		59
FOLFOX + bevacizumab	OX-based	6	19	9	11		45
SOX	OX-based				1		1
SOX + bevacizumab	OX-based		1	1	5		7
XELOX	OX-based		1		1		2
XELOX+ bevacizumab	OX-based	3	1	1	1		6
Others	Others		6	6	2		14
total number of patients		21	53	69	50		193
IRIS = irinotecan and S-1; SOX = S-1 and oxaliplatin; CMS = consensus molecular subtype; OX = oxaliplatin; IRI = irinotecan
