# Supplementary material for: Consensus molecular subtypes classification of colorectal cancer as a predictive factor for chemotherapeutic efficacy against metastatic colorectal cancer
Source: Oncotarget. 2018 Apr 10;9(27):18698–711. doi: 10.18632/oncotarget.24617 (PMC5922348; doi:10.18632/oncotarget.24617)
Supplement: Supplementary file 6 [file oncotarget-09-18698-s006.xlsx]

## Sheet: Supplemental Table 5
Supplementary Table 5. Baseline characteristics of patients classified for "predicted CMS"
		Unclassified		All classified samples			CMS 1			CMS 2			CMS 3			CMS 4
		n = 108 (56.4%)		n	(%)	p value	n	(%)	p value	n	(%)	p value	n	(%)	p value	n	(%)	p value
Total				85			12	(14.1)		22	(25.9)		22	(25.9)		29	(34.1)
Age, years						0.34			0.12			0.66			0.72			0.22
Median				61			59			59.5			62			62
Range				38–83			38–73			36–83			39–83			48–78
Gender						0.9			0.75			0.59			1			0.81
Male				59	(69.4)		9	(75)		14	(63.6)		15	(68.2)		21	(72.4)
Female				26	(30.6)		3	(25)		8	(36.4)		7	(31.8)		8	(27.6)
Primary tumor location						<0.01			<0.01			0.08			0.03			0.03
Right colon				23	(27.1)		8	(66.7)		2	(9.1)		10	(45.5)		3	(10.3)
Left colon				25	(29.4)		1	(8.3)		8	(36.4)		7	(31.8)		9	(31)
Rectum				37	(43.5)		3	(25)		12	(54.5)		5	(22.7)		17	(58.6)
KRAS (codon12, 13) mutation						0.03			1			<0.01			0.05			0.79
+				21	(24.7)		3	(25)		1	(4.5)		9	(40.9)		8	(27.6)
-				64	(75.3)		9	(75)		21	(95.5)		13	(59.1)		21	(72.4)
RAS mutation						<0.01			1			<0.01			0.01			1
+				24	(36.4)		4	(40)		2	(10.5)		10	(66.7)		8	(36.4)
-				42	(63.6)		6	(60)		17	(89.5)		5	(33.3)		14	(63.6)
NA				19
BRAF mutation						<0.01			<0.01			0.18			1			0.09
+				7	(8.4)		5	(41.7)		0	(0)		2	(9.1)		0	(0)
-				76	(91.6)		7	(58.3)		22	(100)		20	(90.9)		27	(100)
NA				2
DNA methylation status						<0.01			<0.01			0.09			0.23			0.02
HMCC				14	(35.9)		7	(100)		3	(18.8)		4	(57.1)		0	(0)
LMCC				25	(64.1)		0	(0)		13	(81.3)		3	(42.9)		9	(100)
NA				46
Type of metastases						0.43			1			1			0.17			0.18
Metachronous				41	(48.2)		2	(16.7)		8	(36.4)		12	(54.5)		19	(65.5)
Synchronous				44	(51.8)		10	(83.3)		14	(63.6)		10	(45.5)		10	(34.5)
Number of organs with metastasis						0.92			0.59			0.57			0.93			0.83
1				47	(55.3)		6	(50)		13	(59.1)		12	(54.5)		16	(55.2)
2				35	(41.2)		5	(41.7)		9	(40.9)		10	(45.5)		11	(37.9)
≥3				3	(3.5)		1	(8.3)		0	(0)		0	(0)		2	(6.9)
CMS = consensus molecular subtype; HMCC = highly methylated colorectal cancer; LMCC = low methylated colorectal cancer;
MSI = microsatellite instability; MSI-H = MSI high; MSI-L = MSI low; MSS = microsatellite stable; NA = not available
