# Supplementary material for: Consensus molecular subtypes classification of colorectal cancer as a predictive factor for chemotherapeutic efficacy against metastatic colorectal cancer
Source: Oncotarget. 2018 Apr 10;9(27):18698–711. doi: 10.18632/oncotarget.24617 (PMC5922348; doi:10.18632/oncotarget.24617)
Supplement: Supplementary file 7 [file oncotarget-09-18698-s007.xlsx]

## Sheet: Supplemental Table 6
Supplementary Table 6. Comparison of several CMS classifications
		All Sample				CMS1					CMS2					CMS3					CMS4
		Guinney et al.		This study		Guinney et al.		This study			Guinney et al.		This study			Guinney et al.		This study			Guinney et al.		This study
								nearest	predicted				nearest	predicted				nearest	predicted				nearest	predicted
Total						0.152		10.9%	14.1%		0.443		27.5%	25.9%		0.141		35.8%	25.9%		0.262		25.9%	34.1%
Age, years
Median		66		62		69		61	59		66		61	59.5		67		65	62		64		61	62
Gender								%
Male		54%		65.8%		44%		71.4%	75%		58%		64.2%	63.6%		53%		59.4%	68.2%		55%		74.0%	72.4%
Female		46%		34.2%		56%		28.6%	25%		42%		35.8%	36.4%		47%		40.6%	31.8%		45%		26.0%	27.6%
Primary tumor location
Right colon		39%		30.1%		0.77		52.4%	66.7%		0.23		11.3%	9.1%		0.51		42%	45.5%		0.35		24.0%	10.3%
Left colon		46%		25.9%		0.2		9.6%	8.3%		0.59		35.9%	36.4%		0.34		24.6%	31.8%		0.47		24.0%	31%
Rectum		15%		44%		0.03		38.1%	25%		0.18		52.8%	54.5%		0.15		33.3%	22.7%		0.18		52.0%	58.6%
KRAS mutation
+		35%		28%		23%		23.8%	25%		28%		11.3%	4.5%		68%		43.5%	40.9%		38%		26.0%	27.6%
-		0.65		72%		77%		76.2%	75%		72%		88.7%	95.5%		32%		56.5%	59.1%		62%		74.0%	72.4%
RAS mutation
+				41.6%				33.3%	40%				19.6%	10.5%				56.9%	66.7%				48.7%	36.4%
-				58.4%				66.7%	60%				80.4	89.5%				43.1%	33.3%				51.3%	63.6%
BRAF mutation
+		10%		7.4%		58%		42.9%	41.7%		1%		0%	0%		7%		5.8%	9.1%		7%		2.1%	0%
-		90%		92.6%		42%		57.1%	58.3%		99%		100%	100%		93%		94.2%	90.9%		93%		97.9%	100%
DNA methylation status
HMCC (CIMP. High and Low)		36%		35.1%		85%		84.6%	100%		20%		10.8%	18.8%		56%		44.0%	57.1%		18%		36.4%	0%
LMCC (CIMP. Negative)		64%		64.9%		15%		15.4%	0%		80%		89.2%	81.3%		44%		56.0%	42.9%		82%		63.6%	100%
CMS = consensus molecular subtype; HMCC = highly methylated colorectal cancer; LMCC = low methylated colorectal cancer; CIMP = CpG island methylator phenotype
