# Supplementary material for: Consensus molecular subtypes classification of colorectal cancer as a predictive factor for chemotherapeutic efficacy against metastatic colorectal cancer
Source: Oncotarget. 2018 Apr 10;9(27):18698–711. doi: 10.18632/oncotarget.24617 (PMC5922348; doi:10.18632/oncotarget.24617)
Supplement: Supplementary file 8 [file oncotarget-09-18698-s008.xlsx]

## Sheet: Supplemental Table 7
Supplementary Table 7. Cox regression analysis for PFS of first-line chemotherapy
Variable	Hazard ratio	(95% CI)	p value
Treatment regimens
IRI-based group vs. OX-based group	0.64	(0.45–0.89)	0.008
Cohorts
TUH cohort vs. NCCH cohort	0.84	(0.62–1.13)	0.2446
Age
<65 vs. ≧65	1.2	(0.89–1.64)	0.2423
Gender
Male vs. Female	0.79	(0.58–1.08)	0.1427
Type of metastases
Synchronous vs. Metachronous	0.98	(0.73–1.33)	0.8892
Primary tumor location
Left colon and rectum vs. Right colon	0.84	(0.61–1.18)	0.3108
Adjuvant chemotherapy
- vs. +	0.92	(0.67–1.27)	0.6051
Number of organs with metastasis
1 vs. ≧2	0.77	(0.57–1.04)	0.0926
KRAS mutation
- vs. +	0.83	(0.6–1.16)	0.2738
BRAF mutation
- vs. +	1.03	(0.62–1.87)	0.9083
Molecular targeted drug
+ vs. -	0.96	(0.72–1.3)	0.8117
Consensus molecular subtypes
CMS1 vs. others	1.4	(0.85–2.19)	0.1759
CMS2 vs. others	1.09	(0.75–1.54)	0.6484
CMS3 vs. others	1.09	(0.78–1.51)	0.5962
CMS4 vs. others	0.73	(0.51–1.02)	0.0654
PFS = progression-free survival; CI = confidence interval; IRI = irinotecan;
OX = oxaliplatin; TUH = tohoku university hospital; NCCH; national cancer center hospital
